# Supplementary material for: Neural dynamics of visual ambiguity resolution by perceptual prior
Source: eLife. 2019 Mar 7;8:e41861. doi: 10.7554/eLife.41861 (PMC6415935; doi:10.7554/eLife.41861)
Supplement: Source code 1. [file elife-41861-code1.zip]

Archive with 69 entries (56 files):
- eLife_Final_Reduced/Data/
- eLife_Final_Reduced/Data/Processed/
- eLife_Final_Reduced/Data/Processed/Figure4/
- eLife_Final_Reduced/Data/Processed/Figure4/statistics_Figure4D.mat
- eLife_Final_Reduced/Data/Processed/Figure4/statistics_Figure4E.mat
- eLife_Final_Reduced/Data/Processed/Figure5/
- eLife_Final_Reduced/Data/Processed/Figure5/statistics_Figure5C.mat
- eLife_Final_Reduced/Data/Processed/Figure5/statistics_Figure5D.mat
- eLife_Final_Reduced/Data/Processed/Figure6/
- eLife_Final_Reduced/Data/Processed/Figure6/Commonality/
- eLife_Final_Reduced/Data/Processed/Figure6/Commonality/statistics_FMRI_MEG_Model_Commonality_1.mat
- eLife_Final_Reduced/Data/Processed/Figure6/Commonality/statistics_FMRI_MEG_Model_Commonality_10.mat
- eLife_Final_Reduced/Data/Processed/Figure6/Commonality/statistics_FMRI_MEG_Model_Commonality_11.mat
- eLife_Final_Reduced/Data/Processed/Figure6/Commonality/statistics_FMRI_MEG_Model_Commonality_12.mat
- eLife_Final_Reduced/Data/Processed/Figure6/Commonality/statistics_FMRI_MEG_Model_Commonality_13.mat
- eLife_Final_Reduced/Data/Processed/Figure6/Commonality/statistics_FMRI_MEG_Model_Commonality_14.mat
- eLife_Final_Reduced/Data/Processed/Figure6/Commonality/statistics_FMRI_MEG_Model_Commonality_15.mat
- eLife_Final_Reduced/Data/Processed/Figure6/Commonality/statistics_FMRI_MEG_Model_Commonality_16.mat
- eLife_Final_Reduced/Data/Processed/Figure6/Commonality/statistics_FMRI_MEG_Model_Commonality_17.mat
- eLife_Final_Reduced/Data/Processed/Figure6/Commonality/statistics_FMRI_MEG_Model_Commonality_18.mat
- eLife_Final_Reduced/Data/Processed/Figure6/Commonality/statistics_FMRI_MEG_Model_Commonality_19.mat
- eLife_Final_Reduced/Data/Processed/Figure6/Commonality/statistics_FMRI_MEG_Model_Commonality_2.mat
- eLife_Final_Reduced/Data/Processed/Figure6/Commonality/statistics_FMRI_MEG_Model_Commonality_20.mat
- eLife_Final_Reduced/Data/Processed/Figure6/Commonality/statistics_FMRI_MEG_Model_Commonality_3.mat
- eLife_Final_Reduced/Data/Processed/Figure6/Commonality/statistics_FMRI_MEG_Model_Commonality_4.mat
- eLife_Final_Reduced/Data/Processed/Figure6/Commonality/statistics_FMRI_MEG_Model_Commonality_5.mat
- eLife_Final_Reduced/Data/Processed/Figure6/Commonality/statistics_FMRI_MEG_Model_Commonality_6.mat
- eLife_Final_Reduced/Data/Processed/Figure6/Commonality/statistics_FMRI_MEG_Model_Commonality_7.mat
- eLife_Final_Reduced/Data/Processed/Figure6/Commonality/statistics_FMRI_MEG_Model_Commonality_8.mat
- eLife_Final_Reduced/Data/Processed/Figure6/Commonality/statistics_FMRI_MEG_Model_Commonality_9.mat
- eLife_Final_Reduced/Data/Processed/Figure6/FRMI_Model_Fusion.mat
- eLife_Final_Reduced/Data/Processed/Figure6/MEG_Model_Fusion.mat
- eLife_Final_Reduced/Data/Processed/Figure6/statistics_Figure6D.mat
- eLife_Final_Reduced/README_elife.txt
- eLife_Final_Reduced/Scripts/
- eLife_Final_Reduced/Scripts/boundedline/
- eLife_Final_Reduced/Scripts/boundedline/boundedline.m
- eLife_Final_Reduced/Scripts/boundedline/outlinebounds.m
- eLife_Final_Reduced/Scripts/Fig4/
- eLife_Final_Reduced/Scripts/Fig4/Helper/
- eLife_Final_Reduced/Scripts/Fig4/Helper/contiguous.m
- eLife_Final_Reduced/Scripts/Fig4/Helper/find_temporal_clusters.m
- eLife_Final_Reduced/Scripts/Fig4/Helper/pear_fisherz.m
- eLife_Final_Reduced/Scripts/Fig4/Helper/RSA_permutation_signrank.m
- eLife_Final_Reduced/Scripts/Fig4/Helper/temporal_cluster_thresh.m
- eLife_Final_Reduced/Scripts/Fig4/plotFigure4D.m
- eLife_Final_Reduced/Scripts/Fig4/plotFigure4E.m
- eLife_Final_Reduced/Scripts/Fig4/prepareFigure4D.m
- eLife_Final_Reduced/Scripts/Fig4/prepareFigure4E.m
- eLife_Final_Reduced/Scripts/Fig5/
- eLife_Final_Reduced/Scripts/Fig5/plotFigure5C.m
- eLife_Final_Reduced/Scripts/Fig5/plotFigure5D.m
- eLife_Final_Reduced/Scripts/Fig5/prepareFigure5C.m
- eLife_Final_Reduced/Scripts/Fig5/prepareFigure5D.m
- eLife_Final_Reduced/Scripts/Fig6/
- eLife_Final_Reduced/Scripts/Fig6/Helper/
- eLife_Final_Reduced/Scripts/Fig6/Helper/combinedNModels.m
- eLife_Final_Reduced/Scripts/Fig6/Helper/commonalityAnalysisNModels.m
- eLife_Final_Reduced/Scripts/Fig6/Helper/find_clusters.m
- eLife_Final_Reduced/Scripts/Fig6/Helper/FMRI_MEG_Model_Commonality.m
- eLife_Final_Reduced/Scripts/Fig6/Helper/FMRI_Model_Fusion.m
- eLife_Final_Reduced/Scripts/Fig6/Helper/MEG_Model_Fusion.m
- eLife_Final_Reduced/Scripts/Fig6/Helper/multiRegressNvar.m
- eLife_Final_Reduced/Scripts/Fig6/Helper/statistics_FMRI_MEG_Model_Commonality.m
- eLife_Final_Reduced/Scripts/Fig6/Helper/statistics_MEG_Model_Fusion.m
- eLife_Final_Reduced/Scripts/Fig6/plotFigure6D.m
- eLife_Final_Reduced/Scripts/Fig6/plotFigure6E.m
- eLife_Final_Reduced/Scripts/Fig6/plotFigure6F_S1.m
- eLife_Final_Reduced/Scripts/Fig6/prepareFigure6Data.m
