# Supplementary material for: Neural dynamics of visual ambiguity resolution by perceptual prior
Source: eLife. 2019 Mar 7;8:e41861. doi: 10.7554/eLife.41861 (PMC6415935; doi:10.7554/eLife.41861)
Supplement: Source code 1. [file elife-41861-code1.zip › eLife_Final_Reduced/Scripts/Fig4/Helper/find_temporal_clusters.m]

function clusters = find_temporal_clusters(stat_timecourse, p_timecourse, p_thresh)
% 
% Find the clusters in a timecourse which surpass some statistical threshold.
% 
% inputs
% ------
% stat_timecourse - array of length nSamples which holds the statistic of interest (e.g. t, F) at each sample
% p_timecourse    - array of length nSamples which holds the p-value corresponding to stat_timecourse
% p_thresh        - p-value below which sensors will be considered for cluster analysis
%             
% output
% ------
% clusters.inputs             - holds the inputs used in the find_temporal_clusters function call
% clusters.cluster_timecourse - array of length nSamples which holds cluster ID at each sample 
%                               (0 for sensors not belonging to any cluster)
% clusters.nClusters          - number of clusters found
% clusters.cluster_samples    - cell array of length nClusters where cell i holds the indeces for 
%                               samples belonging to cluster i
% clusters.cluster_size       - array of length nClusters holding the number of samples in each cluster
% clusters.cluster_statSum    - array of length nClusters holding the sum of stat_timecourse for each cluster 
% clusters.maxSize            - maximum cluster size
% clusters.maxStatSumPos      - maximum statSum among all clusters with a positive statSum
% clusters.maxStatSumNeg      - minimum statSum among all clusters with a negative statSum
% clusters.maxStatSumAbs      - maximum absolute value of statSum


%% find clusters

sig_timecourse = p_timecourse < p_thresh;
sig_timecourse = sig_timecourse .* sign(stat_timecourse);

runs = contiguous(sig_timecourse, [-1, 1]);

neg_run_ind = runs{1,2};
nNegClusters = size(neg_run_ind, 1);

pos_run_ind = runs{2,2};
nPosClusters = size(pos_run_ind, 1);

nClusters = nNegClusters + nPosClusters;


%% compile cluster stats

clusterID          = 0;
cluster_samples    = [];
cluster_timecourse = zeros(size(stat_timecourse));
cluster_size       = [];
cluster_statSum    = [];

% compute cluster statistics for negative clusters
for i = 1:nNegClusters
    clusterID = clusterID + 1;
    
    cluster_samples{clusterID} = [neg_run_ind(i,1) : neg_run_ind(i,2)];
    
    cluster_timecourse(cluster_samples{clusterID}) = clusterID;
    
    cluster_size(clusterID) = length(cluster_samples{clusterID});
    
    cluster_statSum(clusterID) = sum(stat_timecourse(cluster_samples{clusterID}));
end


% compute cluster statistics for positive clusters
for i = 1:nPosClusters
    clusterID = clusterID + 1;
    
    cluster_samples{clusterID} = [pos_run_ind(i,1) : pos_run_ind(i,2)];
    
    cluster_timecourse(cluster_samples{clusterID}) = clusterID;
    
    cluster_size(clusterID) = length(cluster_samples{clusterID});
    
    cluster_statSum(clusterID) = sum(stat_timecourse(cluster_samples{clusterID}));
end


%% find max cluster info

maxSize       = -Inf;
maxStatSumPos = -Inf;
maxStatSumNeg =  Inf;

for i = 1:nClusters
        
    % update max size
    if cluster_size(i) > maxSize
        maxSize = cluster_size(i);
    end
    
    
    % update max stat sum
    if cluster_statSum(i) >= 0       
        if cluster_statSum(i) > maxStatSumPos
            maxStatSumPos = cluster_statSum(i);
        end
    
    else
        if cluster_statSum(i) < maxStatSumNeg
            maxStatSumNeg = cluster_statSum(i);
        end
    end
    
end

% save info on maximum cluster stats
if maxStatSumPos == -Inf && maxStatSumNeg == Inf
    maxSize       = 0;
    maxStatSumPos = 0;
    maxStatSumNeg = 0;
    maxStatSumAbs = 0;

elseif maxStatSumPos == -Inf
    maxStatSumPos = 0;
    maxStatSumAbs = abs(maxStatSumNeg);
    
elseif maxStatSumNeg == Inf
    maxStatSumNeg = 0;
    maxStatSumAbs = maxStatSumPos;
    
else
    maxStatSumAbs = max([ maxStatSumPos, abs(maxStatSumNeg) ]);
end


%% package output

clusters.inputs.stat_timecourse = stat_timecourse;
clusters.inputs.p_timecourse    = p_timecourse;
clusters.inputs.p_thresh        = p_thresh;

clusters.cluster_timecourse = cluster_timecourse;
clusters.nClusters          = nClusters;
clusters.cluster_samples    = cluster_samples;
clusters.cluster_size       = cluster_size;
clusters.cluster_statSum    = cluster_statSum;

clusters.maxSize       = maxSize;
clusters.maxStatSumPos = maxStatSumPos;
clusters.maxStatSumNeg = maxStatSumNeg;
clusters.maxStatSumAbs = maxStatSumAbs;


end
