# Supplementary material for: Neural dynamics of visual ambiguity resolution by perceptual prior
Source: eLife. 2019 Mar 7;8:e41861. doi: 10.7554/eLife.41861 (PMC6415935; doi:10.7554/eLife.41861)
Supplement: Source code 1. [file elife-41861-code1.zip › eLife_Final_Reduced/Scripts/Fig4/Helper/pear_fisherz.m]

function dataz = pear_fisherz(data)
% Description: transforms pearson R values to Fisher's Z values
%
% input
% -----
% data = vector of pearson R values, 1xN
%
%
% output
% ------
% dataz = vector of transformed fisher's Z values, 1xN 

%% code

sn = sign(data);
dataz = (.5.*log((1+abs(data))./(1-abs(data))));
dataz = dataz .* sn;
