# Supplementary material for: Neural dynamics of visual ambiguity resolution by perceptual prior
Source: eLife. 2019 Mar 7;8:e41861. doi: 10.7554/eLife.41861 (PMC6415935; doi:10.7554/eLife.41861)
Supplement: Source code 1. [file elife-41861-code1.zip › eLife_Final_Reduced/Scripts/Fig6/Helper/FMRI_Model_Fusion.m]

function FMRI_Model_Fusion
%Correlates fMRI RDMs with the three models.

load('Data/Raw/MEG_RDM.mat')
load('Data/Raw/FMRI_RDM.mat')
load(['Data/Raw/Models.mat'])
lowerTriangleInds = find(tril(ones(99),-1));
numROIs = 20;
numModels = 3;
rFMRIModel = zeros(numModels,numROIs);
pFMRIModel = zeros(numModels,numROIs);
for i = 1:3
    thisModel = squeeze(models(i,:,:));
    validInds = lowerTriangleInds(find(~isnan(thisModel(lowerTriangleInds))));
    for j = 1:20
        thisFmriROI = squeeze(FMRI_RDM(:,:,j));
        [rFMRIModel(i,j), pFMRIModel(i,j)] = corr(thisModel(validInds),thisFmriROI(validInds),'type','spearman');
    end
end
        
        
save(['Data/Processed/Figure6/FRMI_Model_Fusion.mat'],'rFMRIModel','pFMRIModel');
